# Supplementary material for: Marine algal flora of Formigas Islets, Azores
Source: Biodivers Data J. 2020 Oct 2;8:e57510. doi: 10.3897/BDJ.8.e57510 (PMC7547051; doi:10.3897/BDJ.8.e57510)
Supplement: Supplementary material 1 — DP-FOR-id_14155_normalized-redz.csv [file bdj-08-e57510-s001.csv]

occurrenceId	verbatimScientificName	scientificName	key	matchType	confidence	status	rank	kingdom	phylum	class	order	family	genus	species
	Botryocladia macaronesica Afonso-Carrillo	Botryocladia (J.Agardh) Kylin, 1931	2663148	HIGHERRANK	91	ACCEPTED	GENUS	Plantae	Rhodophyta	Florideophyceae	Rhodymeniales	Rhodymeniaceae	Botryocladia
	Hydroclathrus tilesii (Endlicher) Santiañez & M.J.Wynne	Hydroclathrus Bory de Saint-Vincent, 1825	3198483	HIGHERRANK	95	ACCEPTED	GENUS	Chromista	Ochrophyta	Phaeophyceae	Scytosiphonales	Scytosiphonaceae	Hydroclathrus
	Leptosiphonia brodiei (Dillwyn) A.M.Savoie & G.W.Saunders	Leptosiphonia Kylin, 1956	2660186	HIGHERRANK	96	ACCEPTED	GENUS	Plantae	Rhodophyta	Florideophyceae	Ceramiales	Rhodomelaceae	Leptosiphonia
	Treptacantha abies-marina (S.G.Gmelin) Kützing	Chromista	4	HIGHERRANK	99	ACCEPTED	KINGDOM	Chromista
